# Supplementary material for: βIV-spectrin as a stalk cell-intrinsic regulator of VEGF signaling
Source: Nat Commun. 2022 Mar 14;13:1326. doi: 10.1038/s41467-022-28933-1 (PMC8921520; doi:10.1038/s41467-022-28933-1)
Supplement: Supplementary file 6 — Source Data [file 41467_2022_28933_MOESM6_ESM.xlsx]

## Sheet: Fig 1A
trial1	0.3	0.5	1		trial2	0.3	0.5	1		trial3	0.3	0.5	1
B4	13346.3	74370	6093			8036.95	32357.9	4098.44			2019.6	14762.7	2159.32
b-actin	115322	143916	151983			115322	143916	151983			115322	143916	151983
b4/bactin	0.115731	0.51676	0.04009			0.0696916	0.224839	0.0269664			0.0175128	0.102579	0.0142076
		0.3	0.5	1				30% density	50% density	100% density
		0.115731	0.51676	0.04009				0.0676452	0.281393	0.0205083
		0.0696916	0.224839	0.0269664				0.0283717	0.122862	0.00747183
		0.0175128	0.102579	0.0142076
	avg	0.0676452	0.281393	0.027088			ttest		0.11001	0.143433
	SD	0.0491412	0.212803	0.0129416					0.0776887	0.0959863
	SE	0.0283717	0.122862	0.00747183					0.0826484	0.119516
		1.71086	7.63927	0.59265
		1.41819	3.3238	0.398644
		0.617262	1.51642	0.210031
	30% vs 50%	0.0436872
	30% vs 100%	0.0216606

## Sheet: Fig 1C
Scramble	Knock Down
147	211
117	175
129	226
185	236
165	188
172	188
130	190
119	190
122	169
Scramble	Knock Down
142.889	197
	8.46799	7.53326
SD	25.404	22.5998
SE	8.46799	7.53326
WT	KD
1	1.37869
	*
ttest	0.000107238
Normal	KD		Normal	KD			Normal	KD
103	299		110.5	295.25			114	336
95	287		131.25	305.5			157	253
110	280		184.25	282.5			154	264
134	315						200	250
135	319		Normal	KD			193	331
100	313		142	294.417			258	362
110	276						171	300
180	314		21.9578	6.65259			160	314
181	327
212	276		ttest	7.17175e-10			ttest	1.76883e-05
183	269
161	258
							Normal	KD
Normal	KD						175.875	301.25
142	294.417
							14.119	13.9668
Control	KD
103	299
95	287
110	280
134	315
135	319
100	313
110	276
180	314
181	327
212	276
183	269
161	258
114	336
157	253
154	264
200	250
193	331
258	362
171	300
160	314
Control	KD
155.316	296.263
9.683	6.93324
ttest	4.83786e-14

## Sheet: Fig 1D
Software Version	2.00.18
Plate Number	Plate 1
Date	2016-06-18
Time	12:41:22
Reader Type:	Synergy H1
Reader Serial Number:	264299
Reading Type	Reader
Procedure Details
Plate Type	96 WELL PLATE
Shake	Linear: 0:10 (MM:SS)
	Frequency: 567 cpm (3 mm)
Read	Absorbance Endpoint
	Full Plate
	Wavelengths: 590
	Read Speed: Normal, Delay: 100 msec, Measurements/Data Point: 8
Results
Actual Temperature:	23.7
		1	2	3	4	5	6	7	8	9	10	11	12
	A	0.05	0.048	0.047	0.048	0.048	0.048	0.048	0.643	0.76	1.153	1.031	0.048	590
	B	0.048	0.05	0.048	0.048	0.048	0.048	0.048	0.645	0.048	0.048	1.006	0.047	590
	C	0.052	0.049	0.051	0.049	0.05	0.047	0.048	0.654	0.048	0.048	0.981	0.049	590
	D	0.049	0.048	0.048	0.049	0.048	0.047	0.048	0.654	0.047	0.048	0.932	0.048	590
	E	0.058	0.048	0.05	0.048	0.048	0.048	0.047	0.661	0.048	0.048	0.937	0.048	590
	F	0.048	0.048	0.049	0.048	0.049	0.048	0.049	0.641	0.048	0.048	0.944	0.048	590
	G	0.048	0.047	0.047	0.047	0.048	0.05	0.051	0.766	0.048	0.048	1.131	0.048	590
	H	0.049	0.047	0.05	0.048	0.048	0.048	0.049	0.778	0.047	0.048	1.132	0.048	590
		0	0	10	10	20	20	30	30	40	40	50	50
												WT	KD			WT	KD
											0	0.05025	0.048125		0	0	0
											24	0.13675	0.186125		24	0.13	0.018
											48	1.01175	0.048		48	1.01	0.48
											TTEST
											WT24/B25	0.384495
											WT48/B48)	2.77779e-09

## Sheet: Fig 1E
		B spec Scramble		B spec KD
		Number of Nodes	Number of Tubes	Number of Nodes	Number of Tubes
		4	5	6	17		1.25	2.83333
		6	9	8	22		1.5	2.75
		6	4	7	18		0.666667	2.57143
		6	6	7	16		1	2.28571
		5	8	6	18		1.6	3
		Average number of tubes formed per node			S.E.
		B spec scramble	B spec KD		0.169837	0.122011
		1.18519	2.67647
		Normalized
		B spec scramble	B spec KD
		1	2.25827
		ttest	8.14734e-05

## Sheet: Fig 2C
			Endothelial Branching P5 Retina
				P5 WT						P5 KO
			P5 Retina WT 6.16-3	1	106	0.971273			P5 Retina β4 KO 4272-3	1	206	1.88757
				2	111	1.01709				2	153	1.40193
				3	120	1.09955				3	213	1.95171
				4	109	0.998762				4	202	1.85092
				5	99	0.907132				5	218	1.99752
				6	124	1.13621				6	181	1.65849
				7	103	0.943784				7	188	1.72263
				8	140	1.28281				8	179	1.64017
			P5 Retina WT 6376-7	1	122	1.11788			P5 Retina β4 KO 6861 #5	1	158	1.44775
				2	130	1.19118				2	165	1.51189
				3	77	0.705547				3	158	1.44775
				4	84	0.769688				4	105	0.96211
				5	84	0.769688				5	138	1.26449
				6	99	0.907132				6	130	1.19118
			P5 Retina WT 6376-2	1	115	1.05374				7	157	1.43858
				2	86	0.788014			P5 Retina β4 KO 4272-2	1	169	1.54854
				3	100	0.916295				2	188	1.72263
				4	107	0.980436				3	217	1.98836
				5	93	0.852155				4	186	1.70431
			P5 Retina WT 6376-1	1	102	0.934621				5	160	1.46607
				2	86	0.788014				6	153	1.40193
				3	123	1.12704				7	200	1.83259
				4	104	0.952947				8	160	1.46607
				5	104	0.952947			P5 Retina β4 KO 6810-1	1	161	1.47524
				6	111	1.01709				2	149	1.36528
				7	126	1.15453				3	157	1.43858
			P5 Retina WT 6376-5	1	153	1.40193				4	152	1.39277
				2	118	1.08123				5	125	1.14537
				3	119	1.09039				6	142	1.30114
				4	114	1.04458			P5 Retina β4 KO 6376-6	1	185	1.69515
				5	132	1.20951				2	197	1.8051
				6	102	0.934621				3	160	1.46607
			P5 Retina WT 6376-5.2	1	88	0.80634				4	142	1.30114
				2	91	0.833829				5	143	1.3103
				3	120	1.09955				6	156	1.42942
				4	126	1.15453				7	120	1.09955
				5	110	1.00792				8	150	1.37444
			Average		109.135	1			Average		165.486	1.51634
			Std Dev		16.9626	0.155428			Std Dev		27.6542	0.253394
			Count		37	37			Count		37	37
			Std Error		2.78864	0.0255522			Std Error		4.54633	0.0416578
									ttest			1.35023e-15

## Sheet: Fig 2D
	ERG Puncti Between Major Vessels
		ROI	ERG Puncti Number	Normalized			ROI	ERG Number	Normalized
	P5 Retina WT 6.16-3	1	325	1.15835		P5 Retina β4 EC KO	1	503	1.79277
		2	236	0.841141			2	509	1.81415
		3	224	0.798371			3	491	1.75
		4	167	0.595214			4	429	1.52902
	P5 Retina WT 6243-1	5	235	0.837576		P5 Retina β4 EC KO 4272-2	5	414	1.47556
		6	211	0.752037			6	367	1.30804
		7	254	0.905295			7	443	1.57892
		8	343	1.22251			8	475	1.69297
	P5 Retina WT 6376-8	9	333	1.18686		P5 Retina β4 EC KO 6810-1	9	503	1.79277
		10	324	1.15479			10	443	1.57892
		11	308	1.09776			11	432	1.53971
	P5 Retina WT 6376-5	12	332	1.1833		P5 Retina β4 EC KO 7224-8	12	367	1.30804
		13	286	1.01935			13	484	1.72505
		14	350	1.24745			14	381	1.35794
		Average	280.571	1			Average	445.786	1.58885
		Std Dev	58.4817	0.208438			Std Dev	50.3911	0.179602
		Standard Error	15.6299	0.0557074			Standard Error	13.4676	0.0480005
							ttest		1.01594e-08
							Avg Normalized ERG Punct	Std Error
						WT	1	0.0557074
						β4 EC KO	1.58885	0.0480005

## Sheet: Fig 2F
		P5 Primary Endothelial Cell				P5 Primary Endothelial Cell
		βIV Spectrin				βIV Spectrin
		WT	βIV Spectrin KO			WT	βIV Spectrin KO
	1	15235.9	3733.88		Average	25391.8	3863.97
	2	58635.8	8469		error	5646.07	818.978
	3	8588.93	934.054
	4	19106.7	2318.92
	Average	25391.8	3863.97
	Stdev	22584.3	3275.91
	error	5646.07	818.978
	ttest		0.0540726

## Sheet: Fig 3E
		Vegfr2	18s	Dct	Avg DCt	DDCT	Fold change			Fold change
	Scr	32.26	12.25	20.01	20.045	-0.035	1.02456			1.02456	0.0763217	0.0130959
		32.68	12.6	20.08		0.035	0.976032	1.00029		0.976032	0.0381608
	Kd	31.38	11.98	19.4		0.645	0.639493			0.913831
		31.28	12.14	19.14		0.905	0.534033	0.586763		1.09429
										1.00218
		vegfr2	18s	Dct	Avg DCt	DDCT	fold change
	scr	33.06	12.35	20.71	20.84	0.13	0.913831			0.639493	0.201689
		33.67	12.7	20.97		-0.13	1.09429	1.00406		0.534033	0.100845
	Kd	31.58	11.98	19.6		1.24	0.423373			0.423373
		32.82	12.14	20.68		0.16	0.895025	0.659199		0.895025
										0.622981
	control	1.00218	0.0763217	0.038161
	b4shRNA	0.622981	0.201689	0.100845
	ttest	0.0130959

## Sheet: Fig 3F
			trial 1
				VEGFR2					B-actin			VEGFR2/B-actin						WT0	WT1	WT2	WT4	KD0	KD1	KD2	KD4
		MEEC WT	(-)	20670.1					40431.3			0.511239						0.511239	0.532041	0.769321	0.983492	1.3051	1.44466	1.34275	1.323
			CQ 1 hr	21346.8					40122.6			0.532041						0.686295	0.880873	0.766469	1.05532	1.3154	1.35995	1.32498	1.31339
			CQ 2 hr	34240.1					44506.9			0.769321						0.71612	1.38333	1.51997	1.9201	2.08812	2.05737	1.95738	1.79571
			CQ 4 hr	42682.1					43398.5			0.983492
																	ttest		0.178021	0.107557	0.04551	0.0125787	0.00634845	0.00709858	0.0040402
		B4-KD	(-)	53988.2					41367.3			1.3051
			CQ 1 hr	53649.8					37136.7			1.44466
			CQ 2 hr	55365					41232.6			1.34275
			CQ 4 hr	55104.9					41651.6			1.323
			trial 2
		MEEC WT	(-)	35608.4					51885			0.686295
			CQ 1 hr	45865.2					52068			0.880873
			CQ 2 hr	41706.1					54413.3			0.766469
			CQ 4 hr	57845.7					54813.3			1.05532
		B4-KD	(-)	67292.2					51157.2			1.3154
			CQ 1 hr	69563.5					51151.5			1.35995
			CQ 2 hr	69799.2					52679.4			1.32498
			CQ 4 hr	68630					52254.1			1.31339
			trial 3
		MEEC WT	(-)	20088.1					28051.4			0.71612				trial 1 , B actin
			CQ 1 hr	40754.8					29461.3			1.38333
			CQ 2 hr	46575.9					30642.7			1.51997
			CQ 4 hr	62862.8					32739.4			1.9201
		B4-KD	(-)	66635.7					31911.8			2.08812				trial 2 , B actin
			CQ 1 hr	63173.5					30706			2.05737
			CQ 2 hr	64887.8					33150.4			1.95738
			CQ 4 hr	60358.3					33612.6			1.79571
																trial 3 , B actin
			MEEC WT			average	sd	SE							AVG
			(-)			0.637884	0.110687	0.0639053								MEEC WT	βIV spectrin KD
			CQ 1 hr			0.932082	0.427951	0.247077							(-)	0.637884	1.56954
			CQ 2 hr			1.01859	0.434212	0.250692							CQ 1 hr	0.932082	1.62066
			CQ 4 hr			1.31964	0.521251	0.300945							CQ 2 hr	1.01859	1.5417
															CQ 4 hr	1.31964	1.47736
			B-4 KD
			(-)			1.56954	0.449134	0.259307
			CQ 1 hr			1.62066	0.380565	0.219719							SE
			CQ 2 hr			1.5417	0.360094	0.207901							(-)	0.0639053	0.259307
			CQ 4 hr			1.47736	0.275733	0.159194							CQ 1 hr	0.247077	0.219719
															CQ 2 hr	0.250692	0.207901
															CQ 4 hr	0.300945	0.159194

## Sheet: Fig 3G
VEGFR2	B actin	Ratio
3982.89	3017.23	1.32005	1
1025.99	1804.46	0.568587	0.430733
4733.55	1256.8	3.76635	2.8532
1911.41	2371.87	0.805865	0.610482
2081.55	3642.84	0.571408	1
549.698	3823.6	0.143765	0.251597
8431.3	3669.3	2.29779	4.02128
3906.81	3474.48	1.12443	1.96783
859.284	3642.84	0.235883	1
745.849	3823.6	0.195065	0.826956
3054.77	3669.3	0.83252	3.52938
1645.94	3474.48	0.473723	2.0083
pCDNA	β spectrin IV Overexpression	pCDNA	β spectrin IV Overexpression
1	0.430733	2.8532	0.610482
1	0.251597	4.02128	1.96783
1	0.826956	3.52938	2.0083
-	+	-	+
1	0.503095	3.46795	1.52887
0	0.169987	0.338593	0.459342
	0.0499061	0.00188318	0.0155635	ttest

[truncated: 25 more sheets: Fig 3H, Fig 4C, Fig 4D, Fig 4E, Fig 4F, Fig 4G, Fig 5A, Fig 5B, Fig 5C, Fig 6B, Fig 6C, Fig 7A, Fig 7B, Fig 7C, Fig 7D, Fig 7E, Fig 7G, Fig S6A, Fig S6B, Fig S7A …]
